# Supplementary material for: Epstein-Barr virus and mismatch repair deficiency status differ between oesophageal and gastric cancer: A large multi-centre study
Source: Eur J Cancer. 2018 May;94:104–14. doi: 10.1016/j.ejca.2018.02.014 (PMC5914544; doi:10.1016/j.ejca.2018.02.014)
Supplement: mmc2 [file mmc2.xlsx]

## Sheet: Sheet1
Supplementary table 1: Information on primary antibodies, detection systems, antigen retrieval procedures for immunohistochemistry
Cohort	Antibody	Clone (supplier)	Antigen retrieval	Primary antibody dilution	Primary antibody incubation conditions	Detection system
Oe02	MLH1	G168-15 (BD pharmingen)	Citrate buffer pH 6.0	0.02	Overnight, 4oC	Tyramine-based amplification
	MSH2	FE11 (Calbiochem)	Citrate buffer pH 6.0	0.0142857	60 minutes, room temperature	Dako Real streptavidin-biotin detection kit
	MSH6	2D4B5 (Invitrogen)	Citrate buffer pH 6.0	0.02	Overnight, 4oC	Dako Real streptavidin-biotin detection kit
	PMS2	A16-4 (BD pharmingen)	Citrate buffer pH 6.0	0.04	Overnight, 4oC	Dako Real streptavidin-biotin detection kit
LTHT (OeC)	MLH1	ES05 (Dako)	Dako target retrieval solution, pH 9.0	Ready-to-use	20 minutes, room temperature	Dako Envision FLEX+ Mouse (LINKER)
	MSH2	FE11 (Dako)	Dako target retrieval solution, pH 9.0	Ready-to-use	20 minutes, room temperature	Dako Envision FLEX+ Mouse (LINKER)
UHC	MLH1	ES05 M1 (Roche)	EDTA buffer pH 8,6	Ready-to-use	32 minutes, 37°C	Ventana OPTI VIEW DAB IHC
	MSH2	25D12 G219-1129 (Roche)	EDTA buffer pH 8,6	Ready-to-use	32 minutes, 37°C	Ventana OPTI VIEW DAB IHC
	MSH6	PU29 44 (Roche)	EDTA buffer pH 8,6	Ready-to-use	32 minutes, 37°C	Ventana OPTI VIEW DAB IHC
LTHT (GC) and KCCH	MLH1	ES05 (Dako)	Dako target retrieval solution, pH 9.0	Ready-to-use	20 minutes, room temperature	Dako Envision FLEX+ Mouse (LINKER)
	MSH2	FE11 (Calbiochem)	Citrate buffer pH 6.0	0.02	Overnight, 4oC	Dako Real streptavidin-biotin detection kit
KCCH, Kanagawa Cancer Center Hospital; LTHT, Leeds Teaching Hospital Trust; UHC, University Hospital Cologne; OeC, oesophageal cancer; GC, gastric cancer
